# Supplementary material for: Self-Supporting Sn-Based Carbon Nanofiber Anodes for High-Performance Lithium-Ion Batteries
Source: Molecules. 2025 Apr 13;30(8):1740. doi: 10.3390/molecules30081740 (PMC12029184; doi:10.3390/molecules30081740)
Supplement: Supplementary file 1 [file molecules-30-01740-s001.zip]

Archive with 1 entries (1 files):
- molecules-3556749-supplementary.pdf
